# Supplementary material for: Large-scale mutational analysis identifies UNC93B1 variants that drive TLR-mediated autoimmunity in mice and humans
Source: J Exp Med. 2024 May 23;221(8):e20232005. doi: 10.1084/jem.20232005 (PMC11116816; doi:10.1084/jem.20232005)
Supplement: Data S1 — shows Log2FC of all stimulation conditions per mutant, normalized to WT (for Fig. 1 C). [file JEM_20232005_DataS1.xlsx]

## Sheet: Sheet1
Log2FC of all stimulation conditions per mutant, normalized to WT (for Fig. 1 C)
Mutation	US	TLR3	TLR7	TLR9	Location
EVE(2,3,4)/AAA	-0.0213737	0.777608	0.0749621	0.723427	N-Tail
Y8A	-0.263034	0.194926	-0.137824	1.71137	N-Tail
VG(10,12)/AA	-0.271546	-0.225439	0.0379679	1.32615	N-Tail
GPQ(15,16,17)/AAA	-0.350497	-0.275085	-0.217591	1.14086	N-Tail
GDE(18,19,20)/AAA	-0.553484	-0.259387	-0.113341	1.85232	N-Tail
DRH(21,22,23)/AAA	-0.332575	0.296132	-0.263034	0.397091	N-Tail
GVP(24,25,26)/AAA	-0.221214	-0.0236728	-0.847997	1.05889	N-Tail
DGP(27,28,29)/AAA	0.0486738	0.192645	-0.400153	1.94479	N-Tail
EPL(30,32,33)/AAA	-0.0725125	0.431896	2.72149	-2.19189	N-Tail
DEL(34,35,36)/AAA	-0.288721	0.420246	2.81421	-2.59291	N-Tail
VGY(37,38,40)/AAA	-0.434021	-0.0236728	2.03641	-1.17987	N-Tail
YN(40,42)/AA	-0.332575	-0.234619	1.60933	0.923355	N-Tail
EEEEE(45,46,47,48,49)/AAAAA	-0.453257	1.57886	2.86129	-2.32457	N-Tail
HYD(89,90,91)/AAA	-0.271546	-1.28459	-1.37084	-2.50779	Loop1
ETY(92,93,94)/AAA	2.34577	2.19701	-0.0199301	-1.15736	Loop1 (H1)
REV(95,96,97)/AAA	0.58967	4.27554	3.20163	0.0933571	Loop1 (H1)
KYG(98,99,100)/AAA	0.166778	1.41145	0.0840643	-1.14439	Loop1 (H1)
NMG(101,102,103)AAA	0.197939	1.73043	-0.731632	0.418996	Loop1
F133A	-0.246161	-1.09433	-1.35435	-1.45251	Loop2
GTK(134,135,136)/AAA	0.0757675	-1.04505	-1.62396	-2.15024	Loop2
Y154A	-0.117836	1.33595	0.252308	-2.44171	Loop3
W155A	0.210218	-0.362943	-1.03899	-1.10976	Loop3
E156A	0.355481	2.70785	-1	-1.581	Loop3
R157A	-0.280108	-1.70174	-1.5009	-0.528608	Loop3
YYT(158,159,160)/AAA	-0.10257	0.671863	-0.769387	-2.22857	Loop3
QDE(199,200,201)/AAA	-0.0944647	1.67434	1.59025	0.249787	Loop4
QGP(202,203,204)/AAA	-0.0944647	1.06246	0.513302	0.0233775	Loop4
QQR(205,206,207)/AAA	-0.161062	0.967724	0.634931	0.66836	Loop4
RGS(210,211,212)/AAA	-0.304257	0.070592	-0.434231	-0.0903064	Loop4
HPY(213,215,216)/AAA	-0.549834	-0.59136	-1.25669	0.059365	Loop4
YLY(246,247,248)/AAA	-0.342392	-1.4744	-1.98106	-2.97497	Loop5
DLN(249,250,251)/AAA	-0.342392	0.114495	-0.981058	-1.1924	Loop5
HTL(252,253,254)/AAA	-0.610588	-0.462627	-1.065	0.0496389	Loop5
INV(255,256,257)/AAA	-0.21901	-0.704702	0.86868	-2.00168	Loop5
QSC(258,259,260)/AAA	-0.230884	-1.33905	-1.95618	-2.83626	Loop5
GTK(261,262,263)/AAA	-0.52039	-1.22523	-1.86076	-1.61387	Loop5
SQG(264,265,266)/AAA	-0.304257	0.546143	-0.541146	-0.0724951	Loop5
ILN(267,268,269)/AAA	-0.435502	0.114495	-0.962362	-0.223515	Loop5
GFN(270,271,272)/AAA	-0.267104	0.284857	0.0923147	-1.22352	Loop5
KTV(273,274,275)/AAA	0.0521513	0.532979	2.4848	-0.836341	Loop5
LRT(276,277,278)/AAA	-0.348728	-1.40439	-0.643306	-3.12451	Loop5
LPR(279,280,281)/AAA	1.95048	3.32228	1.1363	-0.977667	Loop5
SKN(282,283,284)/AAA	0.344759	1.79149	1.88205	-3.04806	Loop5
GAA(308,309,310)/AAA	-0.435502	0.21691	-0.147068	0.165241	Loop6
YRP(311,312,313)/AAA	-0.535037	-0.54716	0.113031	-0.308523	Loop6
TEE(314,315,316)/AAA	-0.195551	-0.317679	-0.279654	-1.12477	Loop6 (H2)
IDL(317,318,319)/AAA	-0.329568	-0.176323	2.44199	-0.611294	Loop6 (H2)
RSV(320,321,322)/AAA	-0.579892	-1.08321	1.4273	0.266677	Loop6 (H2)
GWG(323,324,325)/AAA	-0.39486	-0.388333	-0.728516	-1.72634	Loop6
NIF(326,327,328)/AAA	-0.183963	0.363043	1.23954	-0.202055	Loop6 (H3)
QLP(329,330,331)/AAA	0.827533	2.02949	2.38351	1.69824	Loop6 (H3)
FKH(332,333,334)/AAA	0.0508812	-0.974812	0.736966	-1.46016	Loop6 (H3)
VRD(335,336,337)/AAA	0.030162	-0.0652915	1.56684	-0.182819	Loop6 (H3)
RR(339,341)/AA	0.309684	0.695521	2.07583	0.783348	Loop6
GVC(366,367,368)/AAA	-0.161062	-1.2862	-1.71802	-2.88517	Loop7
SMG(369,370,371)/AAA	-0.21901	-1.41646	-1.82655	-2.78896	Loop7
LER(372,373,374)/AAA	-0.172467	-0.812684	-1.21184	-1.86051	Loop7
W398A	0.216575	0.647427	-0.0918389	-0.348689	Loop8
LP(399,400)/AA	0.0400774	0.179821	-0.641673	0.196428	Loop8
R401A	0.0201779	0.0583829	-0.318754	0.13183	Loop8
W422A	-0.0729315	-0.171522	-0.330693	-1.12844	Loop9
PRV(426,427,428)/AAA	0.450166	1.19477	0.89284	-0.455439	Loop9
LQH(429,430,431)/AAA	0.301464	0.531496	-0.226636	0.270869	Loop9
SWI(432,433,434)/AAA	0.0521513	0.318361	-0.123932	0.388346	Loop9
Y461A	-0.158904	-0.218835	0.177723	0.168674	Loop10
EDK(462,463,464)/AAA	0.258602	1.18684	0.494197	-0.150503	Loop10
MKK(493,494,496)/AAA	-0.219445	-1.09954	0.849462	-2.05272	Loop11
GLV(521,522,523)/AAA	0.695666	0.605008	2.24978	-0.463094	C-Tail
PRQ(524,525,526)/AAA	0.547488	0.628529	2.12254	0.273618	C-Tail
PRI(527,528,529)/AAA	0.280628	-0.0360693	0.491071	-1.38167	C-Tail
PKP(530,531,532)/AAA	0.307211	0.171281	1.48189	0.113699	C-Tail
QHK(533,534,535)/AAA	0.0175941	0.706728	2.96775	1.37279	C-Tail
VRG(536,537,538)/AAA	0.846029	1.55375	3.2677	1.29191	C-Tail
Y539A	-0.139275	0.462343	1.4498	0.51108	C-Tail
Y541A	0.0775366	1.2421	0.662039	1.22512	C-Tail
LEE(542,543,544)/AAA	-0.304334	-0.231326	1.09778	-0.409795	C-Tail
DNS(545,546,547)/AAA	0.403897	0.611999	1.64181	0.493269	C-Tail
DES(548,549,550)/AAA	0.295128	0.199309	1.01095	0.572909	C-Tail
DME(551,552,553)/AAA	0.576084	1.28659	1.91391	1.39948	C-Tail
GEQ(554,555,556)/AAA	-0.394532	-0.169925	0.304226	1.21352	C-Tail
GQG(557,558,559)/AAA	-0.478363	0.368889	0.40732	0.757303	C-Tail
DC(560,561)/AA	-0.567368	0.103093	0.446579	0.940262	C-Tail
EDE(563,564,565)/AAA	-0.348728	-0.0957241	0.366962	0.105226	C-Tail
PQG(567,568,570)/AAA	0.645625	2.04644	2.34981	0.574421	C-Tail
PLG(571,572,573)/AAA	-0.261265	1.16	1.54934	1.91899	C-Tail
EPP(575,576,579)/AAA	-0.100801	1.42436	1.1343	1.65917	C-Tail
GPC(578,579,580)/AAA	-0.429865	0.171112	0.537266	1.34824	C-Tail
RKP(581,582,583)/AAA	-0.206451	0.157639	0.51866	-0.444302	C-Tail
CPY(584,585,586)/AAA	0.190431	1.39486	1.95533	1.44566	C-Tail
EQL(587,588,590)/AAA	-0.0913403	0.836074	1.61973	1.60656	C-Tail
GGD(591,592,593)/AAA	-0.0633259	0.66015	1.59373	0.988702	C-Tail
